# Supplementary material for: Oral and Topical Vitamin D, Sunshine, and UVB Phototherapy Safely Control Psoriasis in Patients with Normal Pretreatment Serum 25-Hydroxyvitamin D Concentrations: A Literature Review and Discussion of Health Implications
Source: Nutrients. 2021 Apr 29;13(5):1511. doi: 10.3390/nu13051511 (PMC8146035; doi:10.3390/nu13051511)
Supplement: Supplementary file 1 [file nutrients-13-01511-s001.zip]

Archive with 1 entries (1 files):
- nutrients-1144776-supplementary.pdf
